# Supplementary material for: Genome-wide scan identifies novel genetic loci regulating salivary metabolite levels
Source: Hum Mol Genet. 2020 Jan 21;29(5):864–75. doi: 10.1093/hmg/ddz308 (PMC7104674; doi:10.1093/hmg/ddz308)
Supplement: TableS3_ddz308 [file tables3_ddz308.xlsx]

## Sheet: Sheet1
Table S3: Summary of the effect of adjustment for smoking status, alcohol intake and BMI on the significant mQTLs identified in the discovery phase
Locus	Index variant	Biochemical (Metabolite)	EA	Adjusted for age, sex and time of saliva sample collection			Additional adjustment for smoking status (never smoker / ex-smoker / current smoker)			Additional adjustment for amount of alcohol intake (number of units / week)			Additional adjustment for BMI
				Beta	SE	P-value	Beta	SE	P-value	Beta	SE	P-value	Beta	SE	P-value
AGMAT	rs10927806	4-guanidinobutanoate	C	0.252	0.037	4.4 E-11	0.267315	0.0470135	2.64454e-08	0.301571	0.0543847	6.90483e-08	0.251814	0.0374282	4.57343e-11
	rs6690813	beta-guanidinopropanoate	C	0.708	0.034	4.6e-66	0.657791	0.0401023	1.85214e-43	0.70333	0.0475015	8.99743e-35	0.709841	0.0343925	3.84274e-66
ATP13A5	rs55918334	creatinine	G	0.305	0.039	3.9e-14	0.298899	0.0472732	7.65834e-10	0.328237	0.0537201	3.53247e-09	0.305414	0.0391945	3.82594e-14
SLC2A9	rs13129697	urate	T	0.337	0.042	1.3e-14	0.345072	0.0507101	4.38845e-11	0.305177	0.0591973	4.77093e-07	0.339277	0.0424933	9.82462e-15
	rs7675964	allantoin	C	0.239	0.043	4.1e-08	0.256771	0.0514765	9.20561e-07	0.13545	0.0611957	0.0270711	0.240296	0.0429318	3.4532e-08
DMGDH	rs248386	dimethylglycine	C	-0.349	0.048	1.1e-12	-0.397813	0.0561086	7.54526e-12	-0.333221	0.0676912	1.43954e-06	-0.349362	0.0478555	1.11508e-12
DPYS	rs80274300	3-ureidopropionate	C	-0.764	0.043	8.1e-54	-0.735549	0.051177	4.24355e-36	-0.78381	0.0616197	2.76283e-28	-0.761877	0.0428964	1.377e-53
	rs80274300	3-ureidoisobutyrate	C	-0.482	0.048	5.8e-22	-0.461227	0.0573353	1.48421e-14	-0.479446	0.0707366	8.27231e-11	-0.478337	0.0475127	9.32509e-22
ABO	rs201298979	N-acetylglucosamine/N-acetylgalactosamine	AC	-0.314	0.046	2.6e-11	-0.324516	0.054679	6.84449e-09	-0.3	0.0663458	8.55339e-06	-0.31369	0.0460698	2.741e-11
UGCG	rs10981098	glycosyl-N-stearoyl-sphinganine	T	-0.308	0.046	4.6e-11	-0.321674	0.0545876	8.62884e-09	-0.340692	0.0643383	2.4104e-07	-0.309908	0.0460053	4.3371e-11
FADS2	rs174564	1-(1-enyl-palmitoyl)-2-arachidonoyl-GPC	A	0.324	0.039	1.9e-15	0.353499	0.0481123	1.47847e-12	0.363128	0.0557105	3.66991e-10	0.325279	0.039514	1.64105e-15
ACADS	rs34673751	ethylmalonate	G	-0.539	0.041	5.1e-34	-0.514377	0.0496975	7.26931e-22	-0.495546	0.0601376	1.03058e-14	-0.541617	0.0408334	3.09338e-34
MGP	rs5796614	gamma-carboxyglutamate	G	-0.290	0.038	1.9e-13	-0.282018	0.046184	2.63168e-09	-0.304091	0.0545115	5.82622e-08	-0.288613	0.0383968	2.5836e-13
TYMS/ENOSF1	rs2790	ribonate	A	0.325	0.049	5.8e-11	0.256939	0.0591978	1.78618e-05	0.312261	0.0680528	6.58299e-06	0.326691	0.0486021	4.75384e-11
(EA = Effect Allele; SE = Standard Error)
The significant mQTLs that were identified in the discovery phase were adjusted for smoking status (never smoker / ex-smoker / current smoker), amount of alcohol intake (number of units / week) and BMI in order to test their effect on the observed associations
