# Supplementary material for: Genome-wide scan identifies novel genetic loci regulating salivary metabolite levels
Source: Hum Mol Genet. 2020 Jan 21;29(5):864–75. doi: 10.1093/hmg/ddz308 (PMC7104674; doi:10.1093/hmg/ddz308)
Supplement: TableS4_ddz308 [file tables4_ddz308.xlsx]

## Sheet: Sheet1
Table S4: Summary of the eQTL results (using GTEx data) for the index variants at the loci that were significantly associated with salivary metabolite(s) in the discovery phase
Locus	Index variant	Tissue	Gene	eQTL_P-value
AGMAT	rs6690813	Adipose_Subcutaneous	CASP9	4.60242e-23
		Adipose_Visceral_Omentum	CASP9	6.19296e-16
		Adipose_Visceral_Omentum	DNAJC16	5.0405e-07
		Adrenal_Gland	CASP9	1.8053e-06
		Artery_Aorta	CASP9	2.51313e-05
		Artery_Tibial	CASP9	7.55851e-12
		Brain_Cerebellar_Hemisphere	PLEKHM2	3.48479e-06
		Brain_Cerebellum	CASP9	4.8794e-10
		Brain_Cerebellum	PLEKHM2	1.79304e-06
		Breast_Mammary_Tissue	CASP9	7.83615e-12
		Cells_EBV-transformed_lymphocytes	RP4-680D5.2	1.84124e-12
		Cells_Transformed_fibroblasts	CASP9	3.67162e-15
		Cells_Transformed_fibroblasts	AGMAT	4.70394e-19
		Cells_Transformed_fibroblasts	RP4-680D5.2	4.55806e-06
		Cells_Transformed_fibroblasts	DDI2	3.80663e-05
		Colon_Sigmoid	CASP9	1.06355e-08
		Colon_Transverse	CASP9	2.41933e-16
		Esophagus_Gastroesophageal_Junction	CASP9	7.2763e-14
		Esophagus_Mucosa	CASP9	2.56409e-22
		Esophagus_Mucosa	DNAJC16	9.67732e-12
		Esophagus_Mucosa	AGMAT	3.82559e-05
		Esophagus_Muscularis	CASP9	1.1283e-15
		Heart_Atrial_Appendage	CASP9	1.27741e-23
		Heart_Left_Ventricle	CASP9	2.86602e-13
		Heart_Left_Ventricle	AGMAT	6.73667e-06
		Liver	CASP9	3.71908e-10
		Lung	CASP9	7.51639e-17
		Muscle_Skeletal	CASP9	1.4857e-10
		Muscle_Skeletal	PLEKHM2	1.41626e-17
		Nerve_Tibial	CASP9	2.24821e-13
		Ovary	CASP9	4.64068e-07
		Pancreas	CASP9	2.52343e-06
		Pancreas	AGMAT	1.2739e-19
		Prostate	CASP9	2.90103e-08
		Skin_Not_Sun_Exposed_Suprapubic	DDI2	1.6086e-05
		Small_Intestine_Terminal_Ileum	CASP9	3.70571e-10
		Spleen	CASP9	1.04395e-07
		Spleen	RP4-680D5.2	2.19547e-06
		Stomach	CASP9	8.58493e-16
		Testis	CASP9	1.38935e-05
		Testis	RP4-680D5.2	4.22842e-07
		Thyroid	CASP9	9.62767e-24
		Whole_Blood	PLEKHM2	2.41457e-05
	rs10927806	Adipose_Subcutaneous	CASP9	3.11441e-23
		Adipose_Visceral_Omentum	CASP9	7.63081e-18
		Adipose_Visceral_Omentum	DNAJC16	3.71485e-08
		Adrenal_Gland	CASP9	5.46433e-07
		Artery_Aorta	CASP9	7.47729e-06
		Artery_Tibial	CASP9	4.75345e-12
		Brain_Cerebellar_Hemisphere	PLEKHM2	9.97782e-06
		Brain_Cerebellum	CASP9	9.09285e-10
		Brain_Cerebellum	PLEKHM2	3.00155e-06
		Brain_Nucleus_accumbens_basal_ganglia	CASP9	1.20463e-05
		Brain_Substantia_nigra	CASP9	1.4099e-06
		Breast_Mammary_Tissue	CASP9	2.27475e-11
		Cells_EBV-transformed_lymphocytes	RP4-680D5.2	8.3503e-11
		Cells_Transformed_fibroblasts	CASP9	4.39731e-17
		Cells_Transformed_fibroblasts	AGMAT	3.17988e-21
		Cells_Transformed_fibroblasts	RP4-680D5.2	7.35177e-06
		Cells_Transformed_fibroblasts	DDI2	2.0598e-05
		Colon_Sigmoid	CASP9	4.36064e-09
		Colon_Transverse	CASP9	2.77213e-18
		Esophagus_Gastroesophageal_Junction	CASP9	1.35986e-13
		Esophagus_Mucosa	CASP9	8.90899e-24
		Esophagus_Mucosa	DNAJC16	7.86954e-13
		Esophagus_Muscularis	CASP9	9.01706e-18
		Heart_Atrial_Appendage	CASP9	1.48505e-25
		Heart_Left_Ventricle	CASP9	4.2571e-14
		Heart_Left_Ventricle	AGMAT	4.24323e-06
		Liver	CASP9	8.24729e-11
		Lung	CASP9	4.51938e-16
		Muscle_Skeletal	CASP9	8.45365e-11
		Muscle_Skeletal	PLEKHM2	1.1878e-17
		Nerve_Tibial	CASP9	2.06429e-14
		Ovary	CASP9	5.5112e-08
		Pancreas	CASP9	3.92477e-07
		Pancreas	AGMAT	1.98986e-19
		Prostate	CASP9	5.71299e-09
		Skin_Not_Sun_Exposed_Suprapubic	DDI2	2.14551e-05
		Small_Intestine_Terminal_Ileum	CASP9	3.45227e-11
		Spleen	CASP9	2.20276e-09
		Spleen	RP4-680D5.2	1.29106e-05
		Stomach	CASP9	3.0353e-15
		Testis	RP4-680D5.2	2.3254e-07
		Thyroid	CASP9	4.18438e-25
		Thyroid	DNAJC16	1.21065e-05
		Whole_Blood	PLEKHM2	1.26467e-05
FADS2	rs174564	Adipose_Subcutaneous	FADS1	1.90953e-05
		Adipose_Visceral_Omentum	FADS1	2.34163e-06
		Artery_Aorta	TMEM258	2.42573e-06
		Artery_Aorta	FADS2	3.35177e-06
		Artery_Tibial	TMEM258	6.12832e-07
		Artery_Tibial	FADS2	2.41589e-07
		Brain_Cerebellar_Hemisphere	FADS1	2.22773e-11
		Brain_Cerebellum	FADS1	2.18446e-20
		Brain_Cerebellum	FADS3	2.70586e-06
		Breast_Mammary_Tissue	TMEM258	4.59276e-06
		Breast_Mammary_Tissue	FADS2	1.92477e-07
		Cells_Transformed_fibroblasts	TMEM258	1.45642e-08
		Cells_Transformed_fibroblasts	FADS2	9.1565e-11
		Colon_Sigmoid	FADS2	6.18171e-07
		Colon_Sigmoid	FADS1	2.08777e-06
		Colon_Transverse	TMEM258	6.70984e-06
		Colon_Transverse	FADS2	6.116e-08
		Esophagus_Gastroesophageal_Junction	FADS2	3.42474e-09
		Esophagus_Mucosa	MYRF	1.2623e-07
		Esophagus_Mucosa	FADS1	7.65227e-18
		Esophagus_Muscularis	FADS2	2.70083e-15
		Heart_Atrial_Appendage	TMEM258	3.03221e-05
		Heart_Atrial_Appendage	FADS2	2.7677e-10
		Heart_Left_Ventricle	FADS2	1.15889e-10
		Heart_Left_Ventricle	FADS1	6.23179e-07
		Liver	FADS3	2.63631e-06
		Lung	FADS2	1.19428e-08
		Muscle_Skeletal	TMEM258	1.30332e-05
		Muscle_Skeletal	FADS2	4.58541e-06
		Muscle_Skeletal	FADS1	2.15804e-11
		Nerve_Tibial	TMEM258	4.87228e-06
		Nerve_Tibial	FADS2	1.5636e-11
		Nerve_Tibial	FADS1	1.06842e-09
		Pancreas	FADS1	6.37619e-22
		Skin_Sun_Exposed_Lower_leg	TMEM258	4.88326e-05
		Skin_Sun_Exposed_Lower_leg	FADS2	7.04009e-06
		Small_Intestine_Terminal_Ileum	FADS2	1.44921e-07
		Spleen	FADS2	7.05728e-11
		Stomach	FADS1	2.68713e-08
		Testis	FADS2	8.26549e-07
		Thyroid	FADS2	8.89989e-15
		Thyroid	FADS1	7.13109e-11
		Whole_Blood	TMEM258	3.03618e-06
		Whole_Blood	FADS2	2.00886e-26
ACADS	rs34673751	Adipose_Subcutaneous	SPPL3	1.35184e-05
		Adipose_Subcutaneous	C12orf43	3.44974e-05
		Artery_Aorta	SPPL3	6.53845e-08
		Artery_Tibial	UNC119B	2.27505e-09
		Artery_Tibial	ACADS	7.03099e-06
		Artery_Tibial	C12orf43	1.87841e-05
		Brain_Cerebellar_Hemisphere	ACADS	1.01563e-08
		Brain_Cerebellum	ACADS	1.02887e-09
		Brain_Cortex	ACADS	4.0181e-08
		Brain_Cortex	SPPL3	7.17343e-06
		Brain_Nucleus_accumbens_basal_ganglia	ACADS	2.3153e-06
		Colon_Transverse	C12orf43	3.7903e-05
		Esophagus_Gastroesophageal_Junction	UNC119B	4.67797e-07
		Esophagus_Mucosa	C12orf43	8.94351e-06
		Esophagus_Muscularis	UNC119B	4.42632e-08
		Esophagus_Muscularis	C12orf43	4.56531e-05
		Lung	ACADS	6.01421e-06
		Lung	SPPL3	2.49551e-07
		Muscle_Skeletal	UNC119B	5.93675e-05
		Muscle_Skeletal	ACADS	1.51656e-09
		Nerve_Tibial	UNC119B	4.07299e-08
		Nerve_Tibial	ACADS	1.61143e-06
		Nerve_Tibial	SPPL3	2.90779e-05
		Prostate	UNC119B	6.4565e-06
		Skin_Not_Sun_Exposed_Suprapubic	MLEC	1.02332e-06
		Skin_Sun_Exposed_Lower_leg	MLEC	6.66462e-10
		Testis	ACADS	3.66368e-11
		Testis	SPPL3	2.50164e-08
		Thyroid	ACADS	2.51181e-22
MGP	rs5796614	Adipose_Subcutaneous	ERP27	3.30303e-06
		Adipose_Subcutaneous	ARHGDIB	1.42301e-06
		Adipose_Visceral_Omentum	SMCO3	1.24621e-05
		Artery_Aorta	C12orf60	1.31058e-09
		Artery_Aorta	SMCO3	5.05406e-08
		Artery_Aorta	ERP27	8.61383e-22
		Artery_Coronary	ERP27	1.09594e-09
		Artery_Tibial	C12orf60	1.19602e-05
		Artery_Tibial	ERP27	7.33146e-17
		Artery_Tibial	ARHGDIB	3.98974e-08
		Breast_Mammary_Tissue	ERP27	7.01937e-15
		Esophagus_Gastroesophageal_Junction	ERP27	4.8366e-08
		Esophagus_Mucosa	ERP27	3.54858e-22
		Esophagus_Muscularis	ERP27	2.46534e-10
		Heart_Atrial_Appendage	C12orf60	1.30789e-06
		Heart_Atrial_Appendage	SMCO3	2.61278e-15
		Heart_Atrial_Appendage	ERP27	1.45881e-07
		Heart_Left_Ventricle	SMCO3	5.49258e-06
		Lung	MGP	9.96913e-06
		Lung	ERP27	6.00057e-30
		Minor_Salivary_Gland	ERP27	7.54743e-08
		Nerve_Tibial	C12orf60	3.37823e-05
		Nerve_Tibial	MGP	9.20504e-09
		Nerve_Tibial	ERP27	8.02968e-07
		Pituitary	ERP27	6.63431e-08
		Skin_Not_Sun_Exposed_Suprapubic	ERP27	1.2541e-27
		Skin_Sun_Exposed_Lower_leg	ERP27	2.22638e-32
		Spleen	ERP27	9.59991e-06
		Testis	C12orf60	1.19711e-05
		Testis	RP11-233G1.4	2.73379e-36
		Thyroid	C12orf60	1.79735e-05
		Thyroid	SMCO3	3.83272e-06
		Thyroid	ERP27	3.64886e-44
		Vagina	ERP27	1.923e-08
		Whole_Blood	ERP27	2.42653e-10
TYMS/ENOSF1	rs2790	Adipose_Subcutaneous	RP11-806L2.6	9.74334e-06
		Adrenal_Gland	RP11-806L2.6	3.03955e-06
		Adrenal_Gland	ENOSF1	8.9003e-11
		Cells_Transformed_fibroblasts	ENOSF1	3.37437e-13
		Colon_Transverse	ENOSF1	3.76001e-07
		Esophagus_Gastroesophageal_Junction	ENOSF1	3.51801e-09
		Esophagus_Gastroesophageal_Junction	YES1	5.48312e-06
		Esophagus_Mucosa	ENOSF1	1.33614e-09
		Esophagus_Muscularis	TYMS	1.66025e-08
		Esophagus_Muscularis	C18orf56	1.21846e-07
		Esophagus_Muscularis	RP11-806L2.6	4.9957e-12
		Esophagus_Muscularis	ENOSF1	8.53688e-18
		Esophagus_Muscularis	YES1	2.28685e-09
		Muscle_Skeletal	ENOSF1	2.15749e-20
		Nerve_Tibial	ENOSF1	4.65538e-09
		Pancreas	RP11-806L2.6	4.16235e-06
		Skin_Sun_Exposed_Lower_leg	RP11-806L2.6	1.09007e-06
		Testis	TYMS	1.48914e-11
		Thyroid	RP11-806L2.6	1.50761e-10
DMGDH	rs248386	Adipose_Subcutaneous	BHMT2	1.61241e-14
		Adipose_Subcutaneous	BHMT	1.84692e-06
		Adipose_Visceral_Omentum	BHMT2	2.51255e-10
		Adrenal_Gland	BHMT2	5.06637e-08
		Adrenal_Gland	BHMT	1.00599e-09
		Artery_Aorta	BHMT2	4.03174e-11
		Artery_Aorta	BHMT	7.78381e-07
		Artery_Aorta	DMGDH	1.32412e-05
		Artery_Tibial	BHMT2	1.49783e-14
		Artery_Tibial	DMGDH	1.98069e-06
		Cells_Transformed_fibroblasts	ARSB	1.93196e-05
		Cells_Transformed_fibroblasts	BHMT2	2.69675e-10
		Colon_Sigmoid	BHMT2	7.97393e-12
		Colon_Sigmoid	BHMT	2.86258e-11
		Colon_Sigmoid	DMGDH	9.17952e-07
		Colon_Transverse	BHMT2	1.82896e-05
		Colon_Transverse	BHMT	9.74659e-07
		Esophagus_Gastroesophageal_Junction	BHMT2	3.60306e-06
		Esophagus_Gastroesophageal_Junction	BHMT	2.00995e-07
		Esophagus_Mucosa	BHMT2	8.85431e-07
		Esophagus_Muscularis	BHMT2	2.82747e-07
		Esophagus_Muscularis	BHMT	5.93529e-14
		Heart_Atrial_Appendage	BHMT2	7.38498e-16
		Heart_Atrial_Appendage	BHMT	3.29265e-08
		Heart_Atrial_Appendage	DMGDH	4.56486e-10
		Heart_Left_Ventricle	BHMT2	3.37696e-09
		Heart_Left_Ventricle	DMGDH	1.41139e-05
		Lung	BHMT2	1.05366e-15
		Lung	DMGDH	6.84551e-06
		Muscle_Skeletal	BHMT2	3.24452e-22
		Muscle_Skeletal	BHMT	6.33885e-06
		Muscle_Skeletal	DMGDH	3.73337e-09
		Nerve_Tibial	BHMT2	1.27952e-07
		Nerve_Tibial	BHMT	3.62611e-11
		Pituitary	BHMT2	1.07859e-05
		Pituitary	BHMT	4.59566e-06
		Prostate	BHMT2	2.77586e-07
		Skin_Sun_Exposed_Lower_leg	BHMT2	9.57353e-08
		Small_Intestine_Terminal_Ileum	BHMT2	5.61917e-06
		Spleen	BHMT2	7.9458e-06
		Stomach	BHMT2	1.94864e-10
		Testis	BHMT2	2.30839e-05
		Testis	BHMT	9.52361e-07
		Thyroid	BHMT2	2.11073e-13
		Thyroid	BHMT	6.4264e-08
		Thyroid	DMGDH	9.67144e-07
DPYS	rs80274300	Esophagus_Mucosa	LRP12	4.05552e-05
		Lung	DCSTAMP	2.44168e-05
		Skin_Not_Sun_Exposed_Suprapubic	LRP12	3.52886e-05
		Skin_Sun_Exposed_Lower_leg	LRP12	1.32184e-06
UGCG	rs10981098	Artery_Aorta	GNG10	4.3053e-06
		Artery_Tibial	GNG10	1.87952e-06
		Colon_Transverse	GNG10	4.80435e-06
		Esophagus_Mucosa	UGCG	1.48677e-05
		Nerve_Tibial	GNG10	5.68019e-06
		Pancreas	LRRC37A5P	7.21211e-07
		Skin_Sun_Exposed_Lower_leg	C9orf84	7.9875e-07
		Thyroid	GNG10	4.12911e-05
eQTL = expression Quantitative Trait Locus
